# Supplementary material for: Effects of five hindfoot arthrodeses on foot and ankle motion: Measurements in cadaver specimens
Source: Sci Rep. 2016 Oct 18;6:35493. doi: 10.1038/srep35493 (PMC5067490; doi:10.1038/srep35493)
Supplement: Supplementary Dataset 1 [file srep35493-s1.xls]

## Sheet: Sheet1
Preoperative	Dorsiflexion	Plantarflexion	Abduction	Adduction	Eversion	Inversion	Subtalar Arthrodesis	Dorsiflexion	Plantarflexion	Abduction	Adduction	Eversion	Inversion	Talonavicular Arthrodesis	Dorsiflexion	Plantarflexion	Abduction	Adduction	Eversion	Inversion	Calcaneocuboid Arthrodesis	Dorsiflexion	Plantarflexion	Abduction	Adduction	Eversion	Inversion	Double Arthrodesis	Dorsiflexion	Plantarflexion	Abduction	Adduction	Eversion	Inversion	Triple Arthrodesis	Dorsiflexion	Plantarflexion	Abduction	Adduction	Eversion	Inversion
	32	47	20	27	25	34		24	42	12	19	3	6		37	45	6	16	17	22		33	46	12	20	14	25		25	45	4	7	10	10		22	41	2	2	3	3
	34	50	19	24	24	41		23	44	11	13	2	6		36	48	7	10	18	27		32	48	13	21	11	34		31	49	2	5	9	16		19	41	1	2	1	2
	30	45	23	19	18	38		22	40	13	13	2	7		31	41	7	9	12	23		31	44	11	13	5	31		22	39	7	2	1	9		18	38	1	2	1	2
	34	43	25	24	19	35		23	38	14	12	2	7		37	39	10	11	14	22		35	42	15	18	7	25		31	38	7	6	3	8		21	34	1	1	1	3
	39	45	27	20	21	42		30	37	15	14	2	4		37	42	10	10	16	27		37	44	18	15	9	31		35	43	9	2	6	12		26	34	1	1	1	1
	35	45	21	21	21	37		28	38	9	16	2	8		31	42	9	11	15	24		33	44	16	14	7	27		27	41	3	3	3	15		25	36	1	1	3	4
	34	46	26	27	24	40		25	44	16	19	4	7		31	42	10	16	16	25		30	45	17	24	12	32		27	44	6	8	9	15		20	43	1	3	4	1
	40	45	25	23	20	41		30	40	13	14	2	4		37	43	9	15	14	27		36	44	13	20	8	34		32	43	7	4	4	17		26	35	1	2	2	1
	33	46	22	29	21	34		27	43	13	21	2	9		32	43	10	16	16	23		29	45	11	26	8	23		30	44	4	6	6	14		26	41	1	3	2	4
	32	52	19	25	19	40		25	45	12	16	2	4		34	49	7	11	14	26		34	50	12	18	12	29		26	51	4	3	9	16		20	44	1	1	2	1
	33	46	23	28	16	39		27	41	13	20	3	7		32	42	9	15	12	27		32	45	12	24	11	28		27	45	7	7	9	18		25	39	1	2	3	3
	33	45	20	27	18	36		22	42	12	18	3	8		30	42	8	15	13	22		30	44	11	20	12	25		24	43	6	4	10	7		20	41	2	2	3	3
	36	42	23	22	17	35		28	38	11	14	2	4		32	39	10	11	13	22		38	40	12	18	7	31		30	37	6	3	5	9		25	33	1	2	1	2
	34	38	21	20	23	33		25	33	11	13	2	7		32	35	6	9	18	21		32	36	17	18	8	27		30	36	7	4	5	7		23	30	1	1	1	2
	38	43	17	22	18	35		27	37	8	17	3	8		37	41	7	8	13	23		36	42	12	16	12	26		27	41	4	2	8	10		26	34	1	1	3	4
	37	45	18	23	21	41		28	41	11	18	2	4		36	41	7	10	16	28		33	43	12	18	11	36		30	42	3	7	8	18		27	35	1	2	1	1
